# Supplementary material for: Iron’s True Weight: Does the Amount of Iron in the Body Equate to the Amount of Iron on the Bar in Australian Football League Women’s Players?
Source: Nutrients. 2025 May 16;17(10):1691. doi: 10.3390/nu17101691 (PMC12114154; doi:10.3390/nu17101691)
Supplement: Supplementary file 1 [file nutrients-17-01691-s001.zip]

Archive with 1 entries (1 files):
- nutrients-3597898-supplementary.pdf
